# Supplementary material for: Participation in community-based healthcare interventions and non-communicable diseases early detection of general population in Indonesia
Source: SSM Popul Health. 2022 Sep 22;19:101236. doi: 10.1016/j.ssmph.2022.101236 (PMC9513697; doi:10.1016/j.ssmph.2022.101236)
Supplement: Multimedia component 2 [file mmc2.xlsx]

## Sheet: S2
	Blood pressure test				Blood glucose test				Cholesterol test				Electrocardiogram				Basic vision exam				Basic dental exam				Prostate exam				Paps smear				Breast self exam
Dependent variables	OR	p-value	95% CI		OR	p-value	95% CI		OR	p-value	95% CI		OR	p-value	95% CI		OR	p-value	95% CI		OR	p-value	95% CI		OR	p-value	95% CI		OR	p-value	95% CI		OR	p-value	95% CI
			Lower	Upper			Lower	Upper			Lower	Upper			Lower	Upper			Lower	Upper			Lower	Upper			Lower	Upper			Lower	Upper			Lower	Upper
Participate in CBHI	3.08854	0	2.66525	3.57905	1.87489	0	1.57326	2.23434	1.87942	0	1.59013	2.22132	1.36467	0.018	1.05583	1.76385	1.14024	0.157	0.950595	1.36772	1.32165	0.005	1.09024	1.60219	0.179816	0.019	0.04265	0.758119	2.19784	0	1.62062	2.98064	1.7268	0	1.36475	2.1849
Age group (Ref. = 15-30)
31-45	0.803125	0	0.748563	0.861663	1.83184	0	1.61244	2.08109	2.08673	0	1.84635	2.35841	1.48555	0	1.24907	1.76682	1.29627	0	1.17238	1.43325	1.13066	0.015	1.02464	1.24765	0.84027	0.376	0.571564	1.2353	3.11801	0	2.35898	4.12127	1.50445	0	1.33299	1.69797
46-65	0.694379	0	0.636961	0.756974	3.85222	0	3.34697	4.43374	4.51173	0	3.94092	5.16521	2.53704	0	2.0942	3.07352	2.05973	0	1.82837	2.32037	1.28468	0	1.138	1.45026	1.20502	0.383	0.792624	1.83197	5.90785	0	4.3186	8.08196	1.03675	0.685	0.870772	1.23435
65-99	0.95473	0.533	0.825424	1.10429	3.89481	0	3.12307	4.85726	5.176	0	4.19982	6.37908	3.56246	0	2.66793	4.75692	3.63022	0	3.00134	4.39088	1.13905	0.259	0.908649	1.42786	5.3158	0	3.22582	8.75986	3.29324	0	1.77753	6.1014	0.865645	0.492	0.573506	1.3066
Female	2.58028	0	2.37316	2.80547	0.772739	0	0.68735	0.868736	0.877085	0.023	0.783094	0.982357	0.590841	0	0.505366	0.690773	1.08885	0.105	0.98227	1.207	1.08787	0.123	0.977477	1.21074
Marriage status (Ref. = Unmarried)
Married	3.24255	0	2.97611	3.53284	1.67199	0	1.41854	1.97074	1.43836	0	1.23128	1.68026	1.50309	0	1.21483	1.85974	0.717515	0	0.641657	0.802342	0.881018	0.027	0.787324	0.985863	1.86455	0.006	1.19439	2.91073	12.9045	0	5.62172	29.622	1.37551	0	1.17032	1.61667
Separated	1.86278	0.001	1.27539	2.72068	1.03738	0.912	0.539696	1.994	1.444	0.18	0.844389	2.46939	0.972507	0.954	0.376789	2.51008	1.03401	0.89	0.643929	1.66038	1.13653	0.609	0.695957	1.85601	9.32e-06	0.978	0	.	8.30373	0.005	1.90231	36.2465	1.16235	0.671	0.581149	2.32481
Divorced	2.12777	0	1.75357	2.58182	1.43558	0.025	1.04555	1.97111	1.27376	0.11	0.946811	1.71361	1.30883	0.232	0.842097	2.03426	0.954412	0.713	0.74454	1.22344	0.950628	0.709	0.72841	1.24064	0.759962	0.714	0.175313	3.29435	13.2468	0	5.06962	34.6135	1.41864	0.045	1.0085	1.99556
Widowed	2.70514	0	2.31846	3.15631	1.58251	0	1.24504	2.01146	1.26719	0.041	1.00998	1.5899	1.47334	0.021	1.05903	2.04973	0.90983	0.343	0.748359	1.10614	0.939219	0.571	0.756251	1.16645	1.4709	0.394	0.605723	3.57182	9.70446	0	3.94594	23.8667	0.871371	0.395	0.634539	1.1966
Cohabitate	0.82034	0.799	0.178054	3.77951	1.46092	0.747	0.145528	14.6659	1.06272	0.958	0.108927	10.3681	2.61e-06	0.987	0	.	2.33365	0.316	0.445663	12.2199	0.440405	0.506	0.0392404	4.94279	8.18e-06	0.993	0	.	1				2.19325	0.569	0.146562	32.8212
Education (Ref. = No schooling)
Elementary	1.6946	0	1.50267	1.91105	1.36839	0.006	1.09183	1.71501	1.64977	0	1.32948	2.04722	1.64691	0.008	1.13975	2.37974	1.69877	0	1.36715	2.11083	1.58604	0	1.23842	2.03124	0.845097	0.637	0.419806	1.70124	8.79152	0.002	2.14945	35.9584	1.44195	0.063	0.980078	2.12147
JSE	2.21639	0	1.93785	2.53497	1.83627	0	1.435	2.34976	2.21801	0	1.75348	2.80559	1.72671	0.008	1.15611	2.57894	2.43541	0	1.92765	3.07692	2.01819	0	1.55497	2.6194	0.543684	0.161	0.231959	1.27433	24.2277	0	5.88873	99.6786	2.93871	0	1.98053	4.36045
High school	2.28072	0	2.00111	2.59939	3.07828	0	2.43323	3.89432	3.36693	0	2.68545	4.22136	3.83511	0	2.63312	5.5858	4.2954	0	3.4307	5.37805	3.33774	0	2.59439	4.29407	2.14861	0.035	1.05375	4.38103	41.6421	0	10.1893	170.184	5.59802	0	3.80438	8.23728
University	2.86545	0	2.47562	3.31667	5.78591	0	4.53107	7.38827	5.9496	0	4.70003	7.53139	6.90362	0	4.70035	10.1396	7.53221	0	5.96687	9.5082	5.75242	0	4.43838	7.45551	2.27632	0.03	1.08285	4.7852	74.206	0	18.0591	304.917	11.2027	0	7.54554	16.6323
Monthly household expenditure (IDR)	1.23228	0	1.18057	1.28625	1.77043	0	1.65856	1.88986	1.76594	0	1.65964	1.87904	1.75554	0	1.60663	1.91826	1.54286	0	1.4588	1.63175	1.55721	0	1.47002	1.64958	1.71694	0	1.41767	2.07938	1.98809	0	1.72359	2.29318	1.4497	0	1.33832	1.57035
Muslim	1.11728	0.014	1.02264	1.22068	0.975647	0.711	0.856216	1.11174	0.898389	0.087	0.794629	1.0157	0.926257	0.38	0.780625	1.09906	0.834356	0.001	0.748522	0.930033	0.76574	0	0.68536	0.855548	1.13226	0.529	0.769221	1.66664	0.416485	0	0.331236	0.523673	0.967996	0.693	0.823496	1.13785
Java	1.12941	0	1.07057	1.19149	1.35439	0	1.24725	1.47075	1.36803	0	1.26499	1.47945	1.04848	0.421	0.934405	1.17647	1.00705	0.849	0.936794	1.08257	1.13326	0.001	1.05237	1.22036	0.888146	0.364	0.687361	1.14758	1.55981	0	1.30352	1.86649	1.38929	0	1.25749	1.5349
Urban	0.991661	0.765	0.938572	1.04775	1.72785	0	1.57211	1.89902	1.62393	0	1.48716	1.77328	1.30176	0	1.1433	1.48218	1.39955	0	1.293	1.51487	1.526	0	1.40569	1.65661	1.39521	0.025	1.04322	1.86597	1.88424	0	1.5101	2.35107	1.58298	0	1.416	1.76964
Smoke	0.77635	0	0.71528	0.842634	0.733579	0	0.650453	0.827328	0.767092	0	0.682733	0.861875	0.763821	0.001	0.653196	0.893182	0.813451	0	0.731167	0.904995	0.931676	0.209	0.834275	1.04045	0.796114	0.102	0.605596	1.04657	0.822141	0.437	0.50152	1.34773	0.747817	0.097	0.530563	1.05403
Sedentary	0.99371	0.886	0.911554	1.08327	1.12261	0.076	0.988126	1.27539	1.11619	0.076	0.988503	1.26037	1.05144	0.578	0.880959	1.25491	1.04963	0.393	0.939251	1.17299	1.1268	0.038	1.00692	1.26095	0.973056	0.9	0.636722	1.48705	1.03347	0.807	0.793884	1.34535	1.15349	0.057	0.995933	1.33597
Personality
Openness	1.05966	0.103	0.988293	1.13618	1.11446	0.07	0.99105	1.25324	1.06333	0.269	0.953703	1.18556	1.13234	0.154	0.954495	1.34332	1.22673	0	1.10579	1.3609	1.12488	0.03	1.01168	1.25075	0.875094	0.475	0.60682	1.26197	1.09494	0.487	0.84802	1.41376	1.37494	0	1.19017	1.5884
Consciousness	1.09397	0.05	0.999846	1.19696	1.05372	0.503	0.904161	1.22803	1.15318	0.055	0.996766	1.33415	1.14719	0.218	0.922204	1.42707	0.986855	0.834	0.872309	1.11644	0.930034	0.254	0.821132	1.05338	1.22624	0.42	0.74661	2.01399	0.873628	0.41	0.633403	1.20496	0.963589	0.67	0.81263	1.14259
Extroversion	1.10452	0	1.04534	1.16705	1.11258	0.018	1.0184	1.21548	1.10188	0.023	1.01336	1.19813	1.1512	0.025	1.0176	1.30235	1.13306	0.001	1.0499	1.2228	1.16692	0	1.07865	1.26242	1.23784	0.113	0.950905	1.61135	1.18223	0.112	0.961688	1.45336	1.1849	0.003	1.06011	1.32439
Agreeableness	1.24494	0	1.11031	1.39591	1.15433	0.153	0.947966	1.40562	1.0599	0.526	0.885497	1.26866	1.22458	0.157	0.924924	1.62132	1.05126	0.539	0.896118	1.23326	1.02076	0.801	0.869934	1.19774	0.783608	0.371	0.45929	1.33693	0.961766	0.849	0.643365	1.43774	0.959806	0.707	0.775249	1.1883
Neuroticism	0.996709	0.913	0.939691	1.05719	0.898981	0.034	0.814766	0.991902	0.990892	0.844	0.904717	1.08527	0.966941	0.627	0.84424	1.10748	0.975116	0.544	0.898815	1.05789	0.944512	0.181	0.868782	1.02684	1.00393	0.981	0.727336	1.38572	0.912242	0.374	0.745069	1.11692	0.931543	0.194	0.837051	1.0367
Travel time <10 minutes	2.34074	0	2.14694	2.55204	1.46291	0	1.30043	1.64569	1.38262	0	1.23404	1.54909	1.29365	0.002	1.09731	1.52512	1.2591	0	1.12886	1.40437	1.40404	0	1.25808	1.56693	1.66269	0.008	1.14153	2.42178	1.24293	0.071	0.981677	1.57371	1.02387	0.751	0.88511	1.18438
Having health insurance	1.28358	0	1.19361	1.38034	1.19094	0.001	1.06916	1.32659	1.13901	0.014	1.02662	1.26369	1.43825	0	1.24965	1.65531	1.43835	0	1.31446	1.57391	1.24718	0	1.13597	1.36928	0.893156	0.534	0.625831	1.27467	0.893796	0.366	0.70074	1.14004	1.22451	0.001	1.08067	1.3875
Parent died from CVD	0.977347	0.668	0.880181	1.08524	1.24425	0.002	1.08694	1.42434	1.22997	0.002	1.08058	1.40001	1.13693	0.181	0.941851	1.37241	1.10604	0.128	0.971538	1.25916	1.11332	0.118	0.973171	1.27365	1.09449	0.688	0.703923	1.70176	1.16208	0.288	0.880759	1.53325	1.08906	0.37	0.903907	1.31213
Parent died from Diabetes	0.901587	0.293	0.743139	1.09382	1.46942	0.001	1.16274	1.85698	1.13362	0.299	0.894815	1.43615	1.11684	0.519	0.798003	1.56307	1.05426	0.661	0.832751	1.33468	0.89021	0.364	0.69236	1.1446	0.779755	0.593	0.312824	1.94364	1.01092	0.968	0.598076	1.70875	0.940092	0.72	0.670648	1.31779
Parent died from Cancer	1.0356	0.764	0.823855	1.30177	0.926174	0.641	0.670852	1.27867	1.19399	0.228	0.895162	1.59257	0.879074	0.574	0.560647	1.37835	1.03777	0.797	0.781888	1.37739	1.06419	0.672	0.798111	1.41898	1.16069	0.774	0.420273	3.20556	1.80597	0.021	1.09379	2.98185	1.18736	0.374	0.813265	1.73354
Comorbidities ≥2	2.55472	0	2.26914	2.87624	4.40443	0	3.87138	5.01087	2.87	0	2.52528	3.26179	3.52057	0	2.97725	4.16303	1.82449	0	1.59335	2.08917	1.45638	0	1.25419	1.69117	1.62992	0.031	1.04467	2.54306	1.65334	0.001	1.22949	2.22331	1.11267	0.356	0.886856	1.39598
CVD ≥8	1.00937	0.758	0.951091	1.07123	0.842048	0.001	0.762651	0.929711	1.01062	0.82	0.922643	1.10698	1.06961	0.317	0.937477	1.22036	1.01029	0.805	0.9316	1.09562	1.11123	0.012	1.02368	1.20628	0.87226	0.39	0.638699	1.19123	1.03509	0.747	0.839251	1.27663	0.92497	0.175	0.826453	1.03523
BMI ≥25 kg/m2	1.19105	0	1.1233	1.26288	1.59434	0	1.46648	1.73335	1.87789	0	1.73491	2.03266	1.17414	0.008	1.04333	1.32135	1.08765	0.03	1.00822	1.17334	1.04261	0.294	0.964387	1.12718	1.21193	0.171	0.920212	1.59614	1.08279	0.374	0.908519	1.2905	1.11367	0.037	1.00641	1.23236
κ1	3.66098		3.05025	4.27172	12.9326		11.9605	13.9048	12.8454		11.9227	13.7681	13.2172		11.8862	14.5481	9.46287		8.63963	10.2861	9.36151		8.5088	10.2142	12.5156		9.69921	15.3321
κ2	7.64075		7.02233	8.25918	15.1638		14.183	16.1446	15.3854		14.4521	16.3186	15.3472		14.0072	16.6871	12.2886		11.4552	13.1219	11.9651		11.1038	12.8264	13.8708		11.0461	16.6954
Constant																													3.32e-09	0	2.49e-10	4.44e-08	8.22e-05	0	2.51e-05	0.0002696
LR χ2	4590.39				3722.93				3671.87				1524.61				2556.73				2004.18				259.88				1171				1864.87
Prob > χ2	0				0				0				0				0				0				0				0				0

## Sheet: S3
Dependent variables	Blood pressure test				Blood glucose test				Cholesterol test				Electrocardiogram test				Basic eye exam				Basic dental test				Prostate cancer test				Paps smear				Breast self-exam
	OR	p-value	95% CI		OR	p-value	95% CI		OR	p-value	95% CI		OR	p-value	95% CI		OR	p-value	95% CI		OR	p-value	95% CI		OR	p-value	95% CI		OR	p-value	95% CI		OR	p-value	95% CI
			Lower	Upper			Lower	Upper			Lower	Upper			Lower	Upper			Lower	Upper			Lower	Upper			Lower	Upper			Lower	Upper			Lower	Upper
Participate in CBHI	2.12455	0	1.60661	2.80945	1.83342	0	1.53048	2.19633	1.83347	0	1.54437	2.17669	1.36805	0.017	1.0584	1.76829	1.14838	0.139	0.956245	1.37913	1.3233	0.004	1.0911	1.60489	0.22661	0.025	0.0618527	0.830236	2.19518	0	1.62151	2.97181	1.72703	0	1.36589	2.18367
Age group (Ref. = 15-30)
31-45	0.994914	0.916	0.90455	1.09431	1.84458	0	1.62303	2.09637	2.09459	0	1.85294	2.36776	1.481	0	1.24536	1.76122	1.30702	0	1.18192	1.44537	1.1399	0.009	1.03289	1.25801	0.840774	0.376	0.572665	1.23441	3.09595	0	2.34474	4.08784	1.50332	0	1.33223	1.69639
46-65	0.971013	0.61	0.867158	1.0873	3.94938	0	3.42738	4.55088	4.55833	0	3.97856	5.22259	2.57692	0	2.12734	3.12152	2.11105	0	1.87334	2.37893	1.30765	0	1.15813	1.47646	1.21536	0.359	0.800838	1.84444	5.84581	0	4.27851	7.98722	1.03802	0.674	0.872127	1.23547
65-99	1.28534	0.009	1.06557	1.55045	3.95855	0	3.16293	4.95431	5.21432	0	4.21981	6.4432	3.6127	0	2.70386	4.82702	3.71863	0	3.06992	4.50441	1.16325	0.19	0.927786	1.45848	5.42783	0	3.29873	8.93111	3.33846	0	1.81372	6.14501	0.875484	0.524	0.581355	1.31842
Female	2.1812	0	1.96362	2.42289	0.785551	0	0.697586	0.884609	0.905137	0.088	0.807155	1.01501	0.601799	0	0.514629	0.703736	1.11597	0.038	1.00635	1.23752	1.09084	0.112	0.980056	1.21415
Marriage status (Ref. = Unmarried)
Married	2.61414	0	2.35629	2.90021	1.65149	0	1.4007	1.94719	1.41263	0	1.20898	1.65059	1.4826	0	1.19866	1.8338	0.707138	0	0.632148	0.791022	0.882287	0.029	0.788336	0.987434	1.83369	0.007	1.17738	2.85584	11.8879	0	5.33936	26.4679	1.37247	0	1.16804	1.61266
Separated	1.74771	0.019	1.09652	2.78562	1.10665	0.758	0.580524	2.10962	1.44336	0.182	0.841576	2.47547	1.06465	0.893	0.427716	2.65005	1.06924	0.782	0.666061	1.71648	1.19711	0.47	0.73484	1.95019	0.758292	0.85	0.042882	13.4091	8.7956	0.002	2.18427	35.4181	1.20083	0.599	0.607264	2.37458
Divorced	2.03859	0	1.5959	2.60408	1.43568	0.026	1.04409	1.97412	1.27789	0.107	0.948738	1.72124	1.30886	0.229	0.844179	2.02934	0.937352	0.61	0.730861	1.20218	0.945117	0.678	0.724069	1.23365	0.935589	0.922	0.2482	3.5267	12.4523	0	4.90771	31.5949	1.42377	0.042	1.01347	2.00018
Widowed	2.37771	0	1.94397	2.90824	1.55114	0	1.21762	1.97601	1.2365	0.069	0.983765	1.55416	1.47734	0.02	1.06216	2.05481	0.895678	0.272	0.735823	1.09026	0.955646	0.682	0.76932	1.1871	1.52857	0.338	0.641125	3.6444	9.01653	0	3.77374	21.543	0.874264	0.405	0.637251	1.19943
Cohabitate	0.77901	0.764	0.152859	3.97003	2.12449	0.484	0.257538	17.5253	1.4733	0.709	0.192005	11.3049	0.667702	0.795	0.0315993	14.1088	3.69944	0.146	0.634132	21.582	0.538612	0.578	0.0609852	4.75695	4.87722	0.347	0.17926	132.697	11.1543	0.152	0.412029	301.964	2.79823	0.43	0.21675	36.1251
Education (Ref. = No schooling)
Elementary	1.64939	0	1.4391	1.8904	1.34129	0.011	1.06997	1.68142	1.65915	0	1.33691	2.05905	1.65349	0.007	1.1468	2.38406	1.70442	0	1.37205	2.11732	1.59156	0	1.24356	2.03695	0.823678	0.579	0.415137	1.63427	7.0671	0.002	1.99571	25.0257	1.42268	0.071	0.969709	2.08725
JSE	2.29124	0	1.95634	2.68347	1.85019	0	1.44498	2.36904	2.24076	0	1.77058	2.8358	1.75517	0.006	1.17739	2.61649	2.46594	0	1.95176	3.11559	2.04447	0	1.57608	2.65208	0.545322	0.155	0.236658	1.25657	19.3833	0	5.43858	69.0829	2.89481	0	1.95642	4.28331
High school	2.92211	0	2.50393	3.41013	3.12826	0	2.47043	3.96125	3.41071	0	2.71865	4.27894	3.87082	0	2.66227	5.628	4.32203	0	3.45164	5.4119	3.35721	0	2.61072	4.31715	2.06803	0.042	1.02802	4.16015	33.1282	0	9.36359	117.207	5.50117	0	3.74917	8.07188
University	5.85958	0	4.79858	7.15519	5.9478	0	4.65067	7.60672	6.07078	0	4.79005	7.69395	7.03269	0	4.7959	10.3127	7.60256	0	6.02076	9.59993	5.75008	0	4.43819	7.44975	2.22643	0.032	1.07288	4.62027	58.7929	0	16.5186	209.255	10.9821	0	7.41777	16.2591
Monthly household expenditure (IDR)	1.27026	0	1.2007	1.34386	1.75091	0	1.63887	1.87061	1.74788	0	1.64158	1.86108	1.74502	0	1.59654	1.90731	1.53279	0	1.44886	1.62157	1.54203	0	1.4555	1.6337	1.70716	0	1.41025	2.06659	1.9782	0	1.7158	2.28073	1.44717	0	1.33619	1.56738
Muslim	1.04586	0.456	0.929498	1.17679	0.974255	0.699	0.853541	1.11204	0.905872	0.119	0.800118	1.0256	0.921044	0.346	0.776165	1.09297	0.838846	0.002	0.752084	0.935616	0.763794	0	0.683432	0.853606	1.11968	0.564	0.762803	1.64352	0.417838	0	0.332653	0.524837	0.967308	0.686	0.823179	1.13667
Java	1.10621	0.005	1.03104	1.18685	1.33408	0	1.22732	1.45014	1.35679	0	1.25361	1.46845	1.04653	0.439	0.932598	1.17439	1.00342	0.927	0.933171	1.07896	1.13343	0.001	1.05235	1.22076	0.885584	0.351	0.686041	1.14317	1.55485	0	1.3002	1.85938	1.38792	0	1.25645	1.53314
Urban	0.924859	0.032	0.861297	0.993113	1.71092	0	1.55604	1.88121	1.61319	0	1.47684	1.76212	1.2937	0	1.13611	1.47315	1.39545	0	1.28907	1.51062	1.51696	0	1.39728	1.64689	1.38486	0.028	1.03671	1.84994	1.87308	0	1.50234	2.33532	1.58054	0	1.41406	1.76663
Smoke	0.895738	0.03	0.810747	0.989639	0.739991	0	0.65509	0.835895	0.782394	0	0.695492	0.880155	0.769057	0.001	0.657452	0.899608	0.827109	0.001	0.743156	0.920546	0.93562	0.238	0.837676	1.04502	0.794919	0.099	0.605301	1.04394	0.838187	0.479	0.514302	1.36604	0.754884	0.106	0.536601	1.06196
Sedentary	1.03963	0.514	0.925138	1.16829	1.13014	0.062	0.993863	1.28511	1.06423	0.325	0.940272	1.20452	1.06861	0.459	0.896656	1.27353	1.10446	0.077	0.989331	1.233	1.05555	0.353	0.941811	1.18302	0.977846	0.917	0.642731	1.48769	1.03829	0.779	0.79867	1.34982	1.15424	0.055	0.996869	1.33647
Personality
Openness	1.19958	0	1.10019	1.30796	1.12196	0.057	0.996779	1.26286	1.05891	0.305	0.949174	1.18133	1.12846	0.165	0.951306	1.3386	1.2252	0	1.10415	1.3595	1.12575	0.029	1.01233	1.25188	0.863579	0.429	0.600203	1.24253	1.0905	0.504	0.845599	1.40634	1.37208	0	1.18801	1.58467
Consciousness	1.12251	0.044	1.00326	1.25594	1.04386	0.585	0.894671	1.21792	1.14987	0.062	0.993062	1.33144	1.14629	0.22	0.921752	1.42553	0.976085	0.702	0.862435	1.10471	0.917041	0.174	0.809434	1.03895	1.19294	0.481	0.7306	1.94787	0.867593	0.384	0.630307	1.19421	0.961858	0.654	0.811472	1.14011
Extroversion	1.09473	0.012	1.02046	1.17441	1.10702	0.026	1.01244	1.21044	1.10128	0.025	1.01216	1.19823	1.15319	0.024	1.01924	1.30474	1.12806	0.002	1.04503	1.21769	1.16206	0	1.07401	1.25732	1.23055	0.122	0.946315	1.60016	1.17936	0.116	0.960083	1.44871	1.18445	0.003	1.0599	1.32363
Agreeableness	1.38545	0	1.2085	1.58831	1.17373	0.114	0.96249	1.43134	1.05772	0.543	0.882758	1.26735	1.20825	0.186	0.913	1.59896	1.04055	0.626	0.886638	1.22118	1.00389	0.962	0.855325	1.17825	0.758989	0.304	0.448393	1.28473	0.949359	0.798	0.637276	1.41427	0.95721	0.687	0.773611	1.18438
Neuroticism	1.02843	0.479	0.951565	1.1115	0.902125	0.042	0.816979	0.996144	0.996733	0.944	0.909388	1.09247	0.969066	0.65	0.845939	1.11011	0.976036	0.561	0.899409	1.05919	0.942328	0.165	0.866616	1.02465	1.01228	0.941	0.734479	1.39516	0.914162	0.383	0.747191	1.11844	0.932157	0.197	0.837743	1.03721
Travel time <10 minutes	3.79601	0	3.12229	4.61511	1.42736	0	1.26577	1.60958	1.34513	0	1.19843	1.50978	1.29223	0.002	1.09573	1.52396	1.24764	0	1.11784	1.39251	1.41118	0	1.26399	1.5755	1.66548	0.008	1.14586	2.42074	1.24472	0.068	0.984166	1.57424	1.02482	0.741	0.886193	1.18513
Having health insurance	1.57737	0	1.4132	1.76061	1.19846	0.001	1.07476	1.3364	1.14559	0.011	1.03174	1.272	1.45172	0	1.26105	1.6712	1.44906	0	1.32361	1.58639	1.24896	0	1.13724	1.37165	0.911543	0.607	0.640194	1.2979	0.896978	0.379	0.703965	1.14291	1.22405	0.001	1.08049	1.38667
Parent died from CVD	0.981345	0.796	0.85089	1.1318	1.14269	0.062	0.993458	1.31434	1.17555	0.017	1.0295	1.34233	1.06526	0.52	0.87862	1.29156	1.01932	0.777	0.892724	1.16387	1.02875	0.686	0.896815	1.18009	1.13317	0.575	0.732241	1.75363	1.16672	0.273	0.885615	1.53704	1.09055	0.361	0.905557	1.31334
Parent died from Diabetes	1.09781	0.526	0.822475	1.46532	1.61977	0	1.26762	2.06976	1.20823	0.134	0.943427	1.54735	1.32392	0.096	0.951878	1.84137	1.13409	0.302	0.893105	1.44011	1.1505	0.256	0.903081	1.46571	0.852919	0.721	0.356422	2.04103	1.03322	0.902	0.615424	1.73466	0.946266	0.747	0.67612	1.32435
Parent died from Cancer	1.07614	0.677	0.761624	1.52055	0.961385	0.821	0.68325	1.35274	1.29187	0.101	0.951631	1.75375	1.03871	0.87	0.659902	1.63498	1.18638	0.254	0.884505	1.59128	1.25202	0.136	0.931837	1.68223	1.31543	0.576	0.503448	3.43701	1.82766	0.017	1.11242	3.00274	1.19494	0.354	0.82005	1.74121
Comorbidities ≥2	4.36774	0	3.27045	5.8332	4.31222	0	3.77267	4.92894	2.91134	0	2.55193	3.32137	3.59162	0	3.03451	4.25101	1.83877	0	1.6037	2.10831	1.47264	0	1.26744	1.71106	1.6272	0.031	1.04538	2.53286	1.65592	0.001	1.23348	2.22304	1.11543	0.344	0.889671	1.39849
CVD ≥8	1.10349	0.014	1.02021	1.19356	0.834002	0	0.754789	0.921528	1.0095	0.84	0.921012	1.10648	1.07003	0.315	0.937744	1.22097	1.01416	0.735	0.934906	1.10013	1.11346	0.01	1.02556	1.20889	0.876795	0.406	0.642917	1.19575	1.03622	0.739	0.840828	1.27701	0.925226	0.175	0.826834	1.03533
BMI ≥25 kg/m2	1.21242	0	1.1169	1.3161	1.61911	0	1.48796	1.76181	1.91225	0	1.76568	2.07099	1.17198	0.009	1.04125	1.31912	1.08627	0.033	1.00664	1.17219	1.0408	0.316	0.962556	1.12542	1.21693	0.161	0.924868	1.60121	1.0821	0.377	0.90847	1.28891	1.11347	0.037	1.00639	1.23194
Constant	0.0117211	0	0.0052925	0.0259584	2.8e-06	0	1.05e-06	7.49e-06	3.01e-06	0	1.18e-06	7.64e-06	2e-06	0	5.28e-07	7.61e-06	8.47e-05	0	3.7e-05	0.0001938	0.000101	0	4.3e-05	0.000237	4.66e-06	0	2.83e-07	7.67e-05	5.1e-09	0	4.19e-10	6.21e-08	8.69e-05	0	2.66e-05	0.000284
Wald χ2	2091.12				2899.62				2899.76				1417.72				2222.88				1787.18				256.75				851				1483.11
Prob > χ2	0				0				0				0				0				0				0				0				0
